# Supplementary material for: Live tumor imaging shows macrophage induction and TMEM-mediated enrichment of cancer stem cells during metastatic dissemination
Source: Nat Commun. 2021 Dec 15;12:7300. doi: 10.1038/s41467-021-27308-2 (PMC8674234; doi:10.1038/s41467-021-27308-2)
Supplement: Supplementary file 19 — Custom Code [file 41467_2021_27308_MOESM19_ESM.zip]

Archive with 3 entries (2 files):
- Custom software/
- Custom software/README.txt
- Custom software/Shortest_distance points to areas_v04d.ijm
