# Supplementary material for: Live tumor imaging shows macrophage induction and TMEM-mediated enrichment of cancer stem cells during metastatic dissemination
Source: Nat Commun. 2021 Dec 15;12:7300. doi: 10.1038/s41467-021-27308-2 (PMC8674234; doi:10.1038/s41467-021-27308-2)
Supplement: Supplementary file 19 — Custom Code [file 41467_2021_27308_MOESM19_ESM.zip › Custom software/README.txt]

System requirements
----------------------------
This program was generated and tested on Windows 10 with ImageJ/Fiji version 1.52s

Installation
--------------
No need to install this program in ImageJ/Fiji. Drag the "Shortest_distance points to areas_v04d.ijm" file to ImageJ/Fiji window.

Instructions for use
-------------------------
This macro finds the shortest distance between points and area ROIs.

First, select all your cells (e.g. CSCs) with a Multi-point tool and add it to the ROI Manager as the first entry.

Next, select each area ROI and add to ROI Manager one by one.

Run the macro. This will open up a dialog box, where user could select:
1. Shortest distance line width (default: 2 pixels)
2. Shortestortest distance line color (for drawing on the image, default: cyan)
3. 2D are interpolation interval (default: 2 pixels) - increasing this value will lead to faster code run at the expense of precisely determining the shortest distance line.
4. A checkbox if user wants to exclude the cells whic are close to the image boundary

After hitting OK, macro adds the shortest distance lines in the ROI Manager

If a point lies inside any of the area ROIs, the distance would be zero. In this case, macro adds a point in the ROI Manager in place of a line.

A Log window also opens at the end of the macro run letting the user know about how many cells were analyzed and the total processing time in sec.

Distance of lines added in the ROI Manager could be measured using Measure command.

Author
--------
Ved P Sharma

License
----------
GNU General Public License v3.0
